# Supplementary material for: Identification of differences in gene expression implicated in the Adherent-Invasive Escherichia coli phenotype during in vitro infection of intestinal epithelial cells
Source: Front Cell Infect Microbiol. 2023 Sep 11;13:1228159. doi: 10.3389/fcimb.2023.1228159 (PMC10519790; doi:10.3389/fcimb.2023.1228159)
Supplement: Supplementary file 1 [file DataSheet_1.xlsx]

## Sheet: Supp table1
	Sample	Left reads			Right reads			Total reads	Reads mapping UM146	Overall read mapping rate (%)	UM146 genome coverage (%)
		Input	Mapped	% of input	Input	Mapped	% of input
DNA14047-001	AIEC17.SN1	7889191	6643593	84.2	7889191	6013782	76.2	15778382	12657375	80.2	66.3
DNA14047-005	AIEC17.SN2	15769802	13432994	85.2	15769802	11798534	74.8	31539604	25231528	80	70.7
DNA14047-002	AIEC17.A/I1	29233621	467437	1.6	29233621	401895	1.4	58467242	869332	1.5	90.9
DNA14047-003	ECG28.SN1	15914285	10211010	64.2	15914285	9356197	58.8	31828570	19567207	61.5	39.9
DNA14047-006	ECG28.SN2	16657892	9683643	58.1	16657892	8417392	50.5	33315784	18101035	54.3	79
DNA14047-004	ECG28.A/I1	73165233	3185748	4.4	73165233	2843110	3.9	146330466	6028858	4.1	82.8
DNA14047-011	ECG04.SN1	10524535	7305483	69.4	10524535	6585068	62.6	21049070	13890551	66	84.9
DNA14047-015	ECG04.SN2	20506094	4910435	23.9	20506094	4611998	22.5	41012188	9522433	23.2	81.9
DNA14047-016	ECG04.A/I1	53434405	4541507	8.5	53434405	4008994	7.5	106868810	8550501	8	83.4
DNA14047-012	AIEC07.SN1	16661429	4828045	29.0	16661429	4424519	26.6	33322858	9252564	27.8	81.7
DNA14047-017	AIEC07.SN2	25948726	11669601	45.0	25948726	11661793	44.9	51897452	23331394	45	80.3
DNA14047-018	AIEC07.A/I1	75358643	5394355	7.2	75358643	4786343	6.4	150717286	10180698	6.8	84.6

## Sheet: Supp table2
Gene	Fraction	AIEC	Non-AIEC	FPKM AIEC	FPKM non-AIEC	log2 fold change	total FPKM	p value	Locus mapped UM146	from	to	gene	Protein name
2523	SN	AIEC 17	ECG 28	117688	256349	1.12315	374037	0.0003	NC_017632.1	3124385	3124482	ffs	signal recognition particle sRNA small type
1196	SN	AIEC 17	ECG 28	41111.3	332280	3.01479	373391	5e-05	NC_017632.1	3984562	3984638	UM146_RS19840	tRNA-His
0511	SN	AIEC 17	ECG 28	14620.4	61101.8	2.06323	75722.2	5e-05	NC_017632.1	1627554	1627628	UM146_RS07855	tRNA-Cys
1154	SN	AIEC 17	ECG 28	6221.67	16485.7	1.40585	22707.4	5e-05	NC_017632.1	3843912	3844007	UM146_RS19150	tRNA-Sec
1815	SN	AIEC 17	ECG 28	1857.9	7932.37	2.09408	9790.27	5e-05	NC_017632.1	1045042	1045117	UM146_RS05255	tRNA-Arg
1184	SN	AIEC 17	ECG 28	2051.53	6538.52	1.67227	8590.05	0.0004	NC_017632.1	3949885	3949961	UM146_RS19670	tRNA-Trp
1063	SN	AIEC 17	ECG 28	2637.83	5410.27	1.03635	8048.1	0.0003	NC_017632.1	3467492	3467702	UM146_RS26980	Transcriptional regulator
2009	SN	AIEC 17	ECG 28	1129.58	6743.28	2.57766	7872.86	5e-05	NC_017632.1	1861007	1861084	UM146_RS09110	tRNA-Val
0090	SN	AIEC 17	ECG 28	713.987	1725.79	1.27329	2439.78	5e-05	NC_017632.1	338731	343903	UM146_RS01685,UM146_RS01690,UM146_RS01695,UM146_RS01700,UM146_RS01705	N-acylneuraminate cytidylyltransferase
1690	SN	AIEC 17	ECG 28	450.267	828.483	0.879692	1278.75	0.0041	NC_017632.1	656681	658201	srlA,srlE	Glucitol/sorbitol-specific phosphotransferase enzyme IIB component
1058	SN	AIEC 17	ECG 28	726.735	262.7	-1.46802	989.435	5e-05	NC_017632.1	3446581	3447132	zraP	Zinc resistance sensor/chaperone ZraP
3046	SN	AIEC 17	ECG 28	629.571	253.272	-1.31368	882.843	0.00375	NC_017632.1	4499669	4502430	UM146_RS22320, argF, rraB, yjgM	Ornithine carbamoyltransferase
1255	SN	AIEC 17	ECG 28	567.577	264.772	-1.10007	832.349	0.0007	NC_017632.1	4180311	4181316	argC	N-acetyl-gamma-glutamyl-phosphate reductase
1688	SN	AIEC 17	ECG 28	271.611	485.424	0.837701	757.035	0.0051	NC_017632.1	655516	656296	srlD	Sorbitol 6-phosphate dehydrogenase
1689	SN	AIEC 17	ECG 28	242.997	452.67	0.89752	695.667	0.0034	NC_017632.1	656299	656671	srlB	PTS glucitol/sorbitol transporter subunit IIA
1256	SN	AIEC 17	ECG 28	385.168	195.978	-0.974798	581.146	0.00215	NC_017632.1	4181323	4182100	argB	Acetylglutamate kinase
1257	SN	AIEC 17	ECG 28	304.679	140.247	-1.11931	444.926	0.00035	NC_017632.1	4182160	4183534	argH	Argininosuccinate lyase
2831	SN	AIEC 17	ECG 28	120.485	50.5373	-1.25344	171.022	0.0002	NC_017632.1	3858881	3859172	ilvN	Acetolacetate synthase small subunit
2904	SN	AIEC 17	ECG 28	42.2526	104.674	1.30879	146.927	5e-05	NC_017632.1	4036594	4037263	UM146_RS20095	Cysteine hydrolase
0410	SN	AIEC 17	ECG 28	36.812	78.364	1.09001	115.176	0.00295	NC_017632.1	1346635	1356605	mdtB, mdtA, yegL, pphC, yegI, yegD
2903	SN	AIEC 17	ECG 28	24.6153	63.8247	1.37456	88.44	5e-05	NC_017632.1	4035728	4036589	UM146_RS20090	DUF2877 domain-containing protein
2902	SN	AIEC 17	ECG 28	10.526	18.8298	0.839052	29.3558	0.00665	NC_017632.1	4031704	4035634	arcC, UM146_RS20080,fdrA	Acyl-CoA synthetase FdrA
1003	SN	AIEC 17	ECG 28	9.38851	18.1574	0.951588	27.5459	0.00395	NC_017632.1	3266450	3267212	hyxA	Protein HyxA
0912	SN	AIEC 17	ECG 28	4.6934	1.95039	-1.26687	6.64379	0.00855	NC_017632.1	2980836	2981823	citC	[Citrate (pro-3S)-lyase] ligase
0511	A/I	AIEC 17	ECG 28	56401.3	239660	2.08719	296061	0.0082	NC_017632.1	1627554	1627628	UM146_RS07855	tRNA-Cys
2033	A/I	AIEC 17	ECG 28	0.074	178.073	11.2327	178.147	0.00815	NC_017632.1	1898343	1898469	blr	division septum protein Blr
3163	A/I	AIEC 17	ECG 28	147.082	3.06987	-5.5823	150.152	0.00995	NC_017632.1	4704456	4706607	btsT	pyruvate/proton symporter BtsT
0036	A/I	AIEC 17	ECG 28	136.482	13.3172	-3.35735	149.799	0.0042	NC_017632.1	149470	150409	tdcA	transcriptional regulator TdcA
1728	A/I	AIEC 17	ECG 28	0.074	61.0102	9.68731	61.0842	0.00535	NC_017632.1	761104	761311	UM146_RS03825	hypothetical protein
2505	A/I	AIEC 17	ECG 28	0.074	55.8884	9.56081	55.9624	0.0096	NC_017632.1	3085243	3085745	cueR	Cu(I)-responsive transcriptional regulator
2635	A/I	AIEC 17	ECG 28	0.074	44.007	9.21599	44.081	5e-05	NC_017632.1	3387067	3388621	UM146_RS16905	rRNA-16S ribosomal RNA
1503	A/I	AIEC 17	ECG 28	5.3359	36.8644	2.78842	42.2003	0.00915	NC_017632.1	4991241	4993797	UM146_RS00005	hypothetical protein AZ040_001793, partial
2896	A/I	AIEC 17	ECG 28	0.074	34.8882	8.881	34.9622	0.0027	NC_017632.1	4021965	4022909	UM146_RS20025,UM146_RS20030	hypothetical protein EAOG_05060
0577	A/I	AIEC 17	ECG 28	0.074	30.251	8.67524	30.325	0.0098	NC_017632.1	1795929	1796193	cedA	cell division activator CedA
0163	A/I	AIEC 17	ECG 28	0.074	19.4913	8.04109	19.5653	0.00375	NC_017632.1	661394	661895	recX	recombination regulator RecX
0422	A/I	AIEC 17	ECG 28	0.074	15.0426	7.66731	15.1166	0.0006	NC_017632.1	1378639	1380338	gmm, wcaI	colanic acid biosynthesis glycosyltransferase Wcal
2679	A/I	AIEC 17	ECG 28	0.074	14.3159	7.59588	14.3899	0.0001	NC_017632.1	3438720	3440276	UM146_RS17270	rRNA-16S ribosomal RNA
0414	A/I	AIEC 17	ECG 28	0.074	14.2258	7.58677	14.2998	0.0098	NC_017632.1	1368653	1369097	wzb	low molecular weight protein-tyrosine-phosphatase Wzb
1971	A/I	AIEC 17	ECG 28	0.074	13.7414	7.53679	13.8154	5e-05	NC_017632.1	1739171	1740647	cdgI	GGDEF domain-containing protein
3227	A/I	AIEC 17	ECG 28	0.074	12.1448	7.3586	12.2188	0.00375	NC_017632.1	4922246	4922987	UM146_RS24370	fimbrial chaperone
0408	A/I	AIEC 17	ECG 28	0.074	12.14	7.35803	12.214	0.00635	NC_017632.1	1338804	1339386	UM146_RS06600	Hypothetical protein
0420	A/I	AIEC 17	ECG 28	0.074	10.4477	7.14144	10.5217	0.00095	NC_017632.1	1376547	1377669	gmd	GDP-mannose 4,6-dehydratase
0938	A/I	AIEC 17	ECG 28	0.074	10.3084	7.12208	10.3824	0.00815	NC_017632.1	3045329	3045949	UM146_RS28105	prophage DLP12 integrase (site-specific integrase)
0413	A/I	AIEC 17	ECG 28	0.074	10.2662	7.11616	10.3402	0.00095	NC_017632.1	1367508	1368648	wza	polysaccharide export protein Wza
0415	A/I	AIEC 17	ECG 28	0.074	10.095	7.0919	10.169	0.0001	NC_017632.1	1369099	1371262	wzc	tyrosine-protein kinase Wzc
0418	A/I	AIEC 17	ECG 28	0.074	9.02358	6.93003	9.09758	0.00635	NC_017632.1	1375210	1375957	wcaE	colanic acid biosynthesis glycosyltransferase WcaE
0794	SN	AIEC 07	ECG 04	8413.3	21656.9	1.36409	30070.2	0.00255	NC_017632.1	2499726	2499814	UM146_RS12625	tRNA-Ser
1198	SN	AIEC 07	ECG 04	3719.33	12376.9	1.73454	16096.2	0.00185	NC_017632.1	3984787	3984864	UM146_RS19850	tRNA-Pro
2730	SN	AIEC 07	ECG 04	1561.38	3353.25	1.10274	4914.63	0.00295	NC_017632.1	3584938	3585123	UM146_RS28160	hypothetical protein UTI89_C3950
1983	SN	AIEC 07	ECG 04	5.35064	15.5174	1.5361	20.868	0.00845	NC_017632.1	1797763	1798354	ydjM	metal-dependent hydrolase
0802	SN	AIEC 07	ECG 04	0.015	3.56677	7.89351	3.58177	0.0055	NC_017632.1	2524174	2524444	UM146_RS26630	hypothetical protein
1935	SN	AIEC 07	ECG 04	0.015	2.02512	7.0769	2.04012	5e-05	NC_017632.1	1607200	1608283	UM146_RS07740	porin OmpD
0511	A/I	AIEC 07	ECG 04	161641	52149.2	-1.63207	213790	0.0082	NC_017632.1	1627554	1627628	UM146_RS07855	tRNA-Cys
1815	A/I	AIEC 07	ECG 04	33509.1	6944.5	-2.27061	40453.6	0.0056	NC_017632.1	1045042	1045117	UM146_RS05255	tRNA-Arg
0512	A/I	AIEC 07	ECG 04	19151.1	4777.55	-2.00308	23928.6	0.00415	NC_017632.1	1627640	1627727	UM146_RS07860	tRNA-Leu
0794	A/I	AIEC 07	ECG 04	15092.8	3914.99	-1.94678	19007.8	0.005	NC_017632.1	2499726	2499814	UM146_RS12625	tRNA-Ser
1395	A/I	AIEC 07	ECG 04	342.358	71.6976	-2.25551	414.056	0.0002	NC_017632.1	4650312	4651038	fimC	type 1 fimbria chaperone FimC
1396	A/I	AIEC 07	ECG 04	271.921	53.9259	-2.33414	325.847	0.00015	NC_017632.1	4651103	4653740	fimD	fimbrial usher FimD
1397	A/I	AIEC 07	ECG 04	193.062	48.0964	-2.00507	241.158	0.00205	NC_017632.1	4653749	4654280	fimF	type 1 fimbria minor subunit FimF
3029	A/I	AIEC 07	ECG 04	0.045	103.223	11.1636	103.268	0.00765	NC_017632.1	4439868	4443861	UM146_RS22055, UM146_RS22060, UM146_RS22065, UM146_RS22070
1071	A/I	AIEC 07	ECG 04	7.30617	51.1899	2.80867	58.4961	0.00125	NC_017632.1	3494085	3496952	nirB, nirD	NADPH-nitrite reductase large subunit and small subunit
2857	A/I	AIEC 07	ECG 04	44.3797	13.0577	-1.765	57.4374	0.0085	NC_017632.1	3911478	3913328	pstA, pstC	phosphate ABC transporter, permease proteins PstA and PstC
1838	A/I	AIEC 07	ECG 04	5.6385	21.9688	1.96207	27.6073	0.00595	NC_017632.1	1149737	1153846	glpC, glpB, glpA	glycerol-3-phosphate dehydrogenase
0354	A/I	AIEC 07	ECG 04	2.50904	15.6104	2.6373	18.1194	0.00645	NC_017632.1	1154074	1155433	glpT	glycerol-3-phosphate transporter
2831	A/I	AIEC 07	ECG 04	0.045	10.6168	7.88221	10.6618	0.00695	NC_017632.1	3858881	3859172	ilvN	Acetolacetate synthase small subunit
0601	A/I	AIEC 07	ECG 04	7.29471	0.032	-7.83263	7.32671	0.0028	NC_017632.1	1848230	1848647	sufE	cysteine desulfuration protein SufE
3172	A/I	AIEC 07	ECG 04	4.89374	0.032	-7.25672	4.92574	0.0016	NC_017632.1	4720651	4721886	yjjB, yjjP	threonine/serine exporter

## Sheet: Supp table3
Gene	RNA-Seq		Fluidigm
		Purified strain pairs	Purified strain pairs			Non-purified strain pairs			Strain collection
	Over/Under	log2 RTA non-AIEC vs AIEC	log2 RTA AIEC	log2 RTA non-AIEC	Over/Under	log2 RTA AIEC	log2 RTA non-AIEC	Over/Under	x̄ log 2 RTA AIEC	x̄ log 2 RTA non-AIEC	Over/Under	p-value	Protein name
0036	Over	-4.37736	5.18933	0.81337	Over	2.51625	4.87737	Under	2.9248	3.24793	Under	0.677	transcriptional regulator TdcA
0163	Under	0.678627	-1.82975	-1.15018	Under	1.87415	2.41247	Under	1.10417	1.18786	Under	0.353	recombination regulator RecX
0354	Under	1.14379	0.226288	1.36314	Under	1.61839	2.01981	Under	1.62748	2.68795	Under	0.139	glycerol-3-phosphate transporter
0408	Under	1.78179	0.345292	2.12454	Under	2.53358	1.78716	Over	2.05639	1.65369	Over	0.602	Hypothetical protein
0410	Under	-0.243154	0.847941	0.685216	Over	-0.29699	1.43921	Under	3.84092	1.07334	Over	0.02
0413	Under	11.9855	-5.56907	6.41811	Under	1.9572	3.07728	Under	1.08924	1.31731	Under	0.649	polysaccharide export protein Wza
0414	Under	6.86898	-0.019256	6.85006	Under	1.777	3.65801	Under	1.3127	2.1673	Under	0.558	low molecular weight protein-tyrosine-phosphatase Wzb
0415	Under	5.84364	-0.67286	5.14542	Under	2.03625	1.92089	Over	1.39842	1.59365	Under	0.917	tyrosine-protein kinase Wzc
0418	Under	8.44219	-3.15252	5.2918	Under	0.965885	0.722085	Over	1.19474	1.61304	Under	0.711	colanic acid biosynthesis glycosyltransferase WcaE
0420	Under	5.03511	0.951543	5.93511	Under	-0.68061	2.24092	Under	1.30857	1.66173	Under	0.65	GDP-mannose 4,6-dehydratase
0422	Under	6.39948	-1.41258	4.97865	Under	0.685019	1.61739	Under	0.92059	1.48339	Under	0.905	colanic acid biosynthesis glycosyltransferase Wcal
0511	Under	3.48092	5.79569	9.26991	Under	2.81588	2.99926	Under	2.76878	1.69461	Over	0.018	tRNA-Cys
0511	Under	1.20229	-0.121223	1.08374	Under	0.647456	0.342631	Over	1.26681	-0.21134	Over	0.031	tRNA-Cys
0511	Over	-0.893734	8.52498	7.63309	Over	3.52224	0.446329	Over	2.76878	1.69461	Over	0.018	tRNA-Cys
0512	Over	-3.96347	5.42778	1.46611	Over	1.69389	0.565149	Over	2.11182	1.43154	Over	0.096	tRNA-Leu
0577	Under	-0.444439	-1.59101	-2.03498	Over	0.648681	1.07489	Under	0.11846	-0.20614	Over	0.489	cell division activator CedA
0794	Over	-5.24304	7.4605	2.21821	Over	3.94414	0.296038	Over	4.22446	3.29145	Over	0.101	tRNA-Ser
0794	Under	0.799157	1.40171	2.20147	Under	10.5324	0.30018	Over	4.05086	1.9865	Over	0.019	tRNA-Ser
0912	Over	1.01628	-0.16496	0.854391	Under	-0.900095	0.942744	Under	3.87727	0.52338	Over	0.02	[Citrate (pro-3S)-lyase] ligase
0938	Under	-0.0894067	-3.15261	-3.24586	Over	2.09732	2.27688	Under	1.3902	0.83052	Over	0.832	prophage DLP12 integrase (site-specific integrase)
1003	Under	0.741922	-0.484471	0.255457	Under	-0.854114	1.05496	Under	1.71367	-2.57267	Over	0.229	Protein HyxA
1058	Over	-1.76325	3.46275	1.69997	Over	-0.368075	2.9656	Under	3.04446	0.40769	Over	0.018	Zinc resistance sensor/chaperone ZraP
1063	Under	0.415915	1.27946	1.69525	Under	0.917934	1.75901	Under	-0.36886	-0.00661	Under	0.469	Transcriptional regulator
1071	Under	1.06434	3.16683	4.2329	Under	0.022685	-0.758502	Over	2.39792	1.7856	Over	0.073	NADPH-nitrite reductase large subunit and small subunit
1154	Under	0.346395	1.67758	2.02157	Under	0.850708	-1.00916	Over	-0.20444	-2.38328	Over	0.04	tRNA-Sec
1184	Under	1.21498	-0.0362526	1.17842	Under	0.628716	-1.72133	Over	0.9978	-0.29964	Over	0.158	tRNA-Trp
1196	Under	0.35547	1.74351	2.09938	Under	1.23658	3.05157	Under	1.96735	1.648	Over	0.615	tRNA-His
1198	Under	1.18684	2.80383	3.9843	Under	6.85798	1.72558	Over	2.60195	0.54397	Over	0.031	tRNA-Pro
1255	Over	-1.44401	5.60009	4.1532	Over	2.62893	4.66014	Under	3.37168	-0.01522	Over	0.009	N-acetyl-gamma-glutamyl-phosphate reductase
1256	Over	-1.48106	5.31757	3.83962	Over	2.11984	4.52266	Under	4.08771	0.48199	Over	0.002	Acetylglutamate kinase
1257	Over	-1.09455	4.91825	3.8185	Over	2.58344	5.20809	Under	3.98988	1.06594	Over	0.009	Argininosuccinate lyase
1395	Over	-3.05299	-2.01821	-5.06975	Over	-0.477965	-3.10497	Over	-3.21372	-3.9077	Over	0.281	type 1 fimbria chaperone FimC
1396	Over	-8.11258	2.85601	-5.25515	Over	1.32377	-2.58396	Over	-1.29242	-3.26138	Over	0.089	fimbrial usher FimD
1397	Over	-3.75528	0.559692	-3.20937	Over	-0.546758	-0.576107	Over	-0.82194	-2.14997	Over	0.134	type 1 fimbria minor subunit FimF
1688	Under	0.847712	-0.0350633	0.809344	Under	2.344	2.52904	Under	-1.40782	-1.63261	Over	0.882	Sorbitol 6-phosphate dehydrogenase
1689	Under	0.659352	0.473602	1.12836	Under	2.68987	2.1959	Over	-1.08855	-2.225	Over	0.406	PTS glucitol/sorbitol transporter subunit IIA
1690	Under	0.63924	0.0979625	0.734461	Under	1.73385	0.295104	Over	-0.10662	-2.01455	Over	0.122	Glucitol/sorbitol-specific phosphotransferase enzyme IIB component
1728	Under	2.05596	0.62611	2.68285	Under	3.19146	2.42216	Over	1.98838	1.78314	Over	0.328	hypothetical protein
1815	Over	-7.72837	6.18105	-1.5461	Over	1.6103	-2.9493	Over	2.08813	1.24616	Over	0.126	tRNA-Arg
1815	Under	1.52004	-2.85386	-1.33061	Under	-1.94733	-1.62442	Under	1.27041	-1.93791	Over	0.001	tRNA-Arg
1838	Under	0.00659182	1.27902	1.28218	Under	2.28599	1.39012	Over	1.97508	2.5975	Under	0.44	glycerol-3-phosphate dehydrogenase
1935	Under	NA	-16.1546	-15.0093	Under	NA	NA		2.60762	-0.48022	Over	0.261	porin OmpD
1971	Under	0.941481	-1.48298	-0.55066	Under	0.660902	2.82903	Under	1.52438	2.12847	Under	0.445	GGDEF domain-containing protein
1983	Under	-0.0884015	-2.59029	-2.67969	Over	NA	-2.06081		1.6267	-0.78065	Over	0.002	metal-dependent hydrolase
2009	Under	1.17695	-3.91626	-2.73916	Under	-4.16767	-4.79641	Over	-3.45222	-5.44421	Over	0.234	tRNA-Val
2033	Under	2.24756	-1.28966	0.955989	Under	0.401094	0.505612	Under	-0.41959	-0.29916	Under	0.673	division septum protein Blr
2505	Under	-0.361743	-0.561705	-0.921815	Over	2.68517	2.36068	Over	1.35663	0.87263	Over	0.363	Cu(I)-responsive transcriptional regulator
2523	Under	-0.179829	1.67949	1.49104	Over	0.516778	-2.28451	Over	0.13685	-1.3478	Over	0.014	signal recognition particle sRNA small type
2730	Under	-0.275035	-3.21533	-3.49143	Over	NA	-2.13686		-0.42493	-2.63023	Over	0.107	hypothetical protein UTI89_C3950
2831	Under	-2.06118	1.97435	-0.103952	Over	2.37183	-0.371061	Over	2.8571	2.99874	Under	0.785	Acetolacetate synthase small subunit
2831	Over	-1.30986	3.4267	2.12007	Over	1.32034	5.22389	Under	4.75149	1.99341	Over	0.007	Acetolacetate synthase small subunit
2857	Over	-3.58008	-0.164489	-3.74472	Over	-1.84819	-6.16222	Over	0.88669	-0.08692	Over	0.203	phosphate ABC transporter, permease proteins PstA and PstC
2896	Under	6.40646	-7.11453	-0.706383	Under	0.836546	2.08341	Under	0.41377	1.06496	Under	0.592	hypothetical protein EAOG_05060
2902	Under	1.20087	1.43603	2.63531	Under	-0.351664	1.87914	Under	2.79836	-0.61858	Over	0.227	Acyl-CoA synthetase FdrA
2903	Under	1.88273	2.37001	4.25221	Under	1.97732	3.23095	Under	3.5211	-1.16197	Over	0.055	DUF2877 domain-containing protein
2904	Under	1.39678	2.76454	4.16141	Under	1.72473	2.23357	Under	3.12974	0.43703	Over	0.104	Cysteine hydrolase
3029	Under	1.89093	-3.06083	-1.18784	Under	-9.27657	-6.35116	Under	-0.1864	-0.89495	Over	0.494
3046	Over	0.0918787	1.31672	1.41058	Under	0.668008	1.91224	Under	1.36128	0.05464	Over	0.035	Ornithine carbamoyltransferase
3163	Over	-4.06091	4.60554	0.546342	Over	0.0589046	4.01521	Under	1.72662	2.33778	Under	0.319	pyruvate/proton symporter BtsT
3227	Under	-1.27814	-1.4376	-2.7441	Over	1.83797	2.0466	Under	-0.01007	0.16155	Under	0.926	fimbrial chaperone
p-value < 0.05
Under-expressed in AIEC corroborated
Over-expressed in AIEC corroborated

## Sheet: Supp table4
Gene					AIEC vs non-AIEC		SN vs A/I
	x̄ log2 RTA AIEC A/I	x̄ log2 RTA non-AIEC A/I	x̄ log2 RTA AIEC SN	x̄ log2 RTA non-AIEC SN	p-value A/I	p-value SN	p-value AIEC	p-value non-AIEC		p value < 0.05
0163	1.10417	1.18786	-1.64527	-2.31232	0.353	0.691	0.1418	<0.0001
0408	2.05639	1.65369	2.91265	1.03248	0.602	0.514	0.8793	0.5563
0410	2.12263	1.58753	3.84092	1.07334	0.357	0.02	0.1626	0.6285
0413	1.08924	1.31731	3.99969	0.76175	0.649	0.035	0.0801	0.5848
0414	1.3127	2.1673	4.62205	0.47576	0.558	0.008	0.0489	0.1413
0415	1.39842	1.59365	2.87767	-0.70222	0.917	0.057	0.3412	0.0131
0420	1.30857	1.66173	2.4897	-0.6202	0.65	0.211	0.4748	0.0075
0422	0.92059	1.48339	1.39361	-0.22453	0.905	0.579	0.5867	0.185
0577	0.11846	-0.20614	-0.00563	-1.13517	0.489	0.318	0.8813	0.1764
0938	1.3902	0.83052	0.71462	-0.80631	0.832	0.158	0.6247	0.0069
1003	0.94615	0.7896	1.71367	-2.57267	0.902	0.229	0.8611	0.1271
1063	3.80895	3.62794	-0.36886	-0.00661	0.649	0.469	0.0001	<0.0001
1154	1.23463	0.45938	-0.20444	-2.38328	0.137	0.04	0.1328	<0.0001
1184	4.48276	3.205	0.9978	-0.29964	0.039	0.158	0.0088	0.0001
1196	4.62008	4.01867	1.96735	1.648	0.3	0.615	0.0039	<0.0001
1688	-1.20448	-0.6661	-1.40782	-1.63261	0.546	0.882	0.9467	0.0286
1689	-1.40631	-1.13137	-1.08855	-2.225	0.774	0.406	0.7307	0.0014
1690	-1.6332	-1.11412	-0.10662	-2.01455	0.626	0.122	0.3813	0.0192
1728	1.98838	1.78314	3.02602	1.14518	0.328	0.296	0.5303	0.6304
1971	1.52438	2.12847	3.78162	1.46028	0.445	0.238	0.1323	0.5189
2009	1.38191	0.43824	-3.45222	-5.44421	0.107	0.234	0.0198	<0.0001
2033	-0.41959	-0.29916	0.60449	-0.97747	0.673	0.068	0.2765	0.2863
2505	1.35663	0.87263	2.9468	0.7528	0.363	0.011	0.1234	0.6372
2523	2.15789	1.03293	0.13685	-1.3478	0.052	0.014	0.0521	<0.0001
2896	0.41377	1.06496	0.5868	-0.18459	0.592	0.73	0.5779	0.6997
2902	1.7911	2.35481	2.79836	-0.61858	0.559	0.227	0.6041	0.1896
2903	1.40929	1.11252	3.5211	-1.16197	0.822	0.055	0.7418	0.295
2904	0.83557	0.3926	3.12974	0.43703	0.397	0.104	0.3762	0.6048
3227	-0.01007	0.16155	0.33195	-3.70158	0.926	0.072	0.6075	0.0366
chiA	2.83183	2.3051	3.48071	0.7992	0.424	0.082	0.6521	0.0171
fimH	-0.0265	-1.48293	0.49132	-2.12664	0.074	0.019	0.9027	0.1782
0036	2.9248	3.24793	8.7862	5.85611	0.677	0.001	<0.0001	0.0007
0512	2.11182	1.43154	0.74334	0.09875	0.096	0.129	0.0072	<0.0001
0794	4.22446	3.29145	4.05086	1.9865	0.101	0.019	0.671	0.1303
1058	0.53774	0.53196	3.04446	0.40769	0.991	0.018	0.0706	0.8779
1255	4.15366	3.96972	3.37168	-0.01522	1	0.009	0.5245	0.0001
1256	4.31702	3.91458	4.08771	0.48199	0.559	0.002	0.8991	<0.0001
1257	4.50111	4.10944	3.98988	1.06594	0.513	0.009	0.516	0.0003
1395	-3.21372	-3.9077	-2.68664	-5.37638	0.281	0.066	0.9241	0.0005
1396	-1.29242	-3.26138	-3.66499	-6.43785	0.089	0.099	0.3696	0.0005
1397	-0.82194	-2.14997	-1.67196	-4.28521	0.134	0.074	0.6204	0.01
1815	2.08813	1.24616	1.27041	-1.93791	0.126	0.001	0.1783	<0.0001
2831	2.8571	2.99874	4.75149	1.99341	0.785	0.007	0.0577	0.0719
2857	0.88669	-0.08692	-1.87748	-4.81439	0.203	0.001	0.0066	<0.0001
3046	0.75653	0.3854	1.36128	0.05464	0.275	0.035	0.0903	0.2722
3163	1.72662	2.33778	3.9544	1.72624	0.319	0.024	0.0564	0.2386
354	1.62748	2.68795	3.64702	3.40985	0.139	0.732	0.0664	0.1077
0418	1.19474	1.61304	3.21389	0.42736	0.711	0.743	0.5153	0.0073
0511	2.76878	1.69461	1.26681	-0.21134	0.018	0.031	0.0892	0.0001
0912	1.44494	0.63263	3.87727	0.52338	0.674	0.02	0.1939	0.2173
1071	2.39792	1.7856	3.02602	0.17851	0.073	0.032	0.6168	0.0271
1198	5.31329	3.90145	2.60195	0.54397	0.019	0.031	0.0408	<0.0001
1838	1.97508	2.5975	4.25375	2.43208	0.44	0.058	0.01	0.9771
1935	0.81153	1.47154	2.60762	-0.48022	0.393	0.261	0.0828	0.923
1983	0.99196	0.92299	1.6267	-0.78065	0.834	0.002	0.5102	0.0002
2730	1.69773	1.27148	-0.42493	-2.63023	0.505	0.107	0.0966	<0.0001
3029	-0.1864	-0.89495	1.06653	-5.83812	0.494	0.026	0.461	0.0003
adiA	-2.69127	-2.45869	0.24211	-0.24629	0.731	0.683	0.0583	0.0255
adiC	-0.24256	-0.27476	1.39232	0.3752	0.959	0.42	0.0917	0.3245
potE	-3.99861	-3.50018	-3.8433	-4.70172	0.546	0.574	0.7885	0.2122
0410b	-5.22479	-5.51069	0.01414	-3.81947	0.692	0.238	0.1689	0.0285
0410c	-0.48919	-0.66524	-0.62975	-3.01365	0.861	0.127	0.9616	0.0106
0410f	-2.22134	-2.70309	0.61957	-3.69503	0.245	0.01	0.1647	0.4763
0410d	-0.16646	-1.18786	-2.87678	-4.70647	0.6	0.059	0.0228	0.0002
0410e	-2.77681	-2.98529	-0.62363	-2.26843	0.676	0.164	0.1389	0.8853
0601	-1.37183	-1.54254	-1.85139	-2.52267	0.408	0.754	0.5267	0.049
3029b	-3.31826	-3.29609	-0.8047	-1.4781	0.688	0.668	0.2252	0.1367
3029c	-2.8043	-2.22442	-1.40623	-4.45594	0.647	0.227	0.3673	0.0093
3046b	0.76309	-0.09532	-0.37946	-3.45784	0.354	0.042	0.6717	0.0014
3046c	-1.92139	-2.02541	-1.68462	-3.87894	0.428	0.032	0.6531	0.0168
3172a	-1.36804	-1.65283	0.08299	-2.17732	0.334	0.093	0.1947	0.1752
3172b	0.24866	-0.20235	1.61362	-1.08723	0.48	0.023	0.1294	0.1842

## Sheet: Supp table5
gene	specificity	sensitivity	accuracy	p-value
0163	95.7	16.7	68.6	0.164		p value < 0.05
0410	82.6	25	62.9	0.014
0413	91.3	66.7	82.9	0.011
0414	95.7	66.7	85.7	0.006
0415	91.3	66.7	82.9	0.004
0420	91.3	75	85.7	0.014
0422	87	25	65.7	0.08
0577	91.3	16.7	65.7	0.156
0938	91.3	25	68.6	0.073
1063	95.7	0	62.9	0.326
1154	87	33.3	68.6	0.016
1184	87	16.7	62.9	0.082
1196	100	0	65.7	0.385
1688	100	0	65.7	0.688
1689	82.6	16.7	60	0.108
1690	100	0	65.7	0.555
1728	87	16.7	62.9	0.069
1971	91.3	25	68.6	0.03
2009	91.3	25	68.6	0.029
2033	87	33.3	68.6	0.03
2505	91.3	75	85.7	0.006
2523	82.6	75	80	0.01
3227	87	58.3	77.1	0.015
chiA	91.3	58.3	80	0.014
fimH	82.6	33.3	65.7	0.01
0036	87	66.7	80	0.003
0512	91.3	16.7	65.7	0.089
0794	82.6	33.3	65.7	0.04
1058	87	41.7	71.4	0.013
1255	82.6	66.7	77.1	0.007
1256	87	66.7	80	0.003
1257	87	58.3	77.1	0.006
1395	95.7	58.3	82.9	0.016
1396	82.6	25	62.9	0.043
1397	91.3	25	68.6	0.023
1815	91.3	66.7	82.9	0.003
2831	82.6	50	71.4	0.007
2857	87	66.7	80	0.002
3046	87	41.7	71.4	0.017
3163	87	75	82.9	0.009
0354	100	0	65.7	0.675
0418	91.3	33.3	71.4	0.032
0511	91.3	33.3	71.4	0.025
0912	87	33.3	68.6	0.015
1071	87	58.3	77.1	0.006
1198	87	41.7	71.4	0.019
1838	87	33.3	68.6	0.026
1983	91.3	66.7	82.9	0.002
2730	91.3	25	68.6	0.025
3029	78.3	75	77.1	0.004
adiA	100	0	65.7	0.81
adiC	95.7	8.3	65.7	0.329
potE	100	0	65.7	0.943
0410b	95.7	8.3	65.7	0.22
0410c	87	8.3	60	0.229
0410f	87	41.7	71.4	0.021
0410d	87	41.7	71.4	0.058
0410e	87	33.3	68.6	0.097
0601	100	8.3	68.6	0.355
3046b	87	41.7	71.4	0.026
3046c	82.6	33.3	65.7	0.025
3172a	91.3	33.3	71.4	0.116
3172b	87	50	74.3	0.024

## Sheet: Supp table6
AIEC strains	Phenotype	Phylogroup	Isolated from	Adhesion indexa	Invasion indexb	Intramacrophage replication index in J774c
AIEC23	AIEC	A	CD	9.7	0.568	2362
AIEC07	AIEC	B1	H	20	0.565	1693
AIEC04	AIEC	B2	H	21.6	0.32	585
AIEC06	AIEC	B2	H	10.2	0.177	1718
AIEC09	AIEC	B2	CD	5.4	0.216	2562
AIEC11	AIEC	B2	CD	4.4	0.508	848
AIEC12	AIEC	B2	CD	22.3	0.142	94
AIEC14	AIEC	B2	CD	9.8	0.238	801
AIEC15.1	AIEC	B2	CD	10	0.305	660
AIEC16.1	AIEC	B2	CD	9.7	1.4	921
AIEC21	AIEC	B2	CD	17	0.109	1297
LF82	AIEC	B2	CD	25.7	2.261	777
AIEC17	AIEC	D	CD	21.6	0.266	1053
AIEC20	AIEC	D	CD	14.2	0.125	344
ECG16	Non-AIEC	A	H	0	0.002	na
ECG18	Non-AIEC	A	CD	0.1	0.001	na
ECG19	Non-AIEC	A	CD	0	0.023	na
ECG22	Non-AIEC	A	H	0	0.006	na
ECG65	Non-AIEC	A	CD	0.1	0.001	na
K-12	Non-AIEC	A	H	0.2	0.001	11
ECG23	Non-AIEC	Atypical	H	0.9	0.052	na
ECG04	Non-AIEC	B1	H	0.5	0.023	813
ECG21	Non-AIEC	B1	CD	6.1	0.033	na
ECG01	Non-AIEC	B2	CD	0.2	0.002	na
ECG05	Non-AIEC	B2	CD	0	0.039	na
ECG08	Non-AIEC	B2	H	0.3	0.004	na
ECG09	Non-AIEC	B2	CD	0.2	0.001	na
ECG12	Non-AIEC	B2	H	0.1	0.003	na
ECG13	Non-AIEC	B2	H	0.2	0.004	na
ECG15	Non-AIEC	B2	CD	5.3	0.038	na
ECG17	Non-AIEC	B2	H	0.2	0.019	na
ECG26	Non-AIEC	B2	CD	0.2	0.005	na
ECG43	Non-AIEC	B2	H	0.5	0.018	na
ECG49	Non-AIEC	B2	H	0.3	0.008	na
ECG28	Non-AIEC	D	CD	2.2	0.057	1060
ECG34	Non-AIEC	D	CD	0.4	0.019	na
ECG57	Non-AIEC	D	CD	11.8	0.013	na

## Sheet: Supp table7
	Primer Forward			Primer Reverse
Id gene	Sequence	Tm		Sequence	Tm	Amplicon length
adiA	CATCTTCACCCATTCCCG	56.19		CCAAACTGCTGACCACCG	57.4	141
adiC	GCAGTAGAGGAAGGCAATGG	57.36		TACACCTGTGCGGCGTTA	56.25	96
chiA	ATAAGCCTGCCCATCAACAA	58.11		CCGTGGAAGAAATACGAACC	57.22	90
fimH	CGTGCTTATTTTGCGACAGA	57.51		CACCACATCATTATTGGCGTA	56.93	85
potE	CGTAGGCTCAATGGCACTG	57.18		AACCAACCGCCGAAATAG	55.94	182
0036	TCGGGAACACCTCTTTGAAC	57.3		CGGTGGTGGAAGTCTCATTT	57.16	90
0090	CCGTAGTGGATCTAAAGGGTTG	58.42		TGCTATTGCTCCATACTGTTCG	58.4	151
0163	CGCTCGTAATCTTCTGCCG	59.36		AATCAACATCCCGTCGCC	58.5	166
0354	GGCTACACCGTGGACTTCTT	56.63		TCGCCAATCATCACAACAAT	56.79	101
0408	CCTTTCTGGCTGTTTCCTCC	58.8		GATGCTGGTGGGGCTGATA	58.73	74
0410	GCCTTGCCAGAACCAGAAT	57.35		CCGTTGGGTAATCGTAATCG	58.22	64
0410b	TCAGCAAAATAATGCCGATAAT	57.49		GCGGTGGTGGCGATGT	58.1	166
0410c	TGGCGGCGTGGTGGTA	59.93		CAGTCTGGAAACGGCATCTT	57.54	115
0410f	CCCATCCTGTTTGCCCA	57.38		CCTGCCACTCATCGGTTG	57.25	163
0410d	TGCGTTTCATCGTCGTCTG	58.31		CTGCTGCCTTCAATGCTTT	56.35	95
0410e	CAGGCAACGCTTCACGGT	59.93		GAGTAGAAAATCCCACGCACA	57.76	144
0413	GTTATGAATGTCGCTGGCTGT	57.78		CCGCTGGAACCGTCTGAT	58.66	85
0414	CTCTGCGTTCAATGCCTGC	59.84		TGCTGTTTGGTCACTGGGATA	58.73	131
0415	GCGGCTCAGACTGGTTTC	55.82		GACCTGGTGTTGATTGATACG	55.19	138
0418	CGCCAAAATCCAGCAGC	57.9		ATCTACGACGCCATGAACAA	56.3	167
0420	GTATCACTCAGGTCGCCATAAT	56.21		TGTCAAAAGTCGCTCTCATCAC	57.82	202
0422	GGCGTCAGCCAGCGGT	60.45		CAGGCCAGTTTTACGGTGTCT	59.39	160
0511	GAGTCGAACCGGACTAGACG	57.08		CGCGTTAACAAAGCGGTTAT	58.58	57
0512	GACTTGAACCCGCACAGC	56.56		GGATGGTGGAATCGGTAGAC	56.42	67
0577	AGTAATGAAGAAACCGCTCCG	58.94		GCCACGCAGCATCCAGAC	60.09	127
0601	GGCGACAGCGATGCG	57.26		GTGAGATGTTGGGTGAGCG	56.4	137
0794	TTGCCGTATACACACTTTCCA	56.75		GGTGAGGTGTCCGAGTGG	55.66	54
0802	GGTAAGGCTGAAAGGGAACA	56.91		CATCATCCTGATAGTCTCGC	57.18	85
0912	AATATTTCCGGCAATTCCAC	56.93		ATTTGAGCGTTGACACCACA	56.84	89
0938	CTATCAGCTTGTCGTCGTGC	56.58		CCATCCGCCCATTTCCT	58.39	123
1003	ATCGGAACCACATTTCAGCG	60.71		CAATAAATTGCGGCACAGGC	61.6	80
1058	AATACCCGCTTCAGCCATC	57.49		GGAGAATTTGCGTCAGTCGT	57.5	70
1063	AGACGGTGACAGAACGCTAA	55.64		AACTCACTTCACTCCTCCAAAC	55.18	99
1071	CTGAAACTGCTGGGCGTAGA	58.82		CGAGCAGGGTTTTGTTGTCT	57.86	142
1154	AGGCGGCTGGACTTCAAA	58.72		TGGCGGAAGATCACAGGA	57.24	74
1184	GCGTAGTTCAATTGGTAGAGCAC	58.81		GGCAGGGGCGGAGAGAC	60.59	71
1196	GGTAGAGCCCTGGATTGTGA	57.21		GGGGTGGCTAATGGGATTC	58.94	58
1198	AGCTTGGTAGCGCAACTGG	58.11		GGTCGGCGAGAGAGGATTC	59.21	64
1255	CCTCGGTGCTGACGTTATCT	57.59		CGGCAGGTAATGGTTTCG	57.07	75
1256	CGGGAACGGCAAATAAAAC	58.3		CGTCACCGAGAAACAAACCT	57.49	78
1257	GTGGAAGCCATTCGTCAGG	58.35		AGCGACAGAATCGGATAGACA	57.36	104
1395	ACCCGACACCCTATTACCTG	56.46		CCATTACGCCCGTCATTT	56.47	182
1396	CTGAATTTAAGACTTTACCAGCG	56.47		AAACCAGCCAAACGATGC	56.45	68
1397	GCTGCGGATAGCACGATTAC	58.48		CAGGGTGACAGCAAAATACG	56.49	170
1503	ATCCCGACTTACCAACCCG	59.53		CCTTCCCACATCGTTTCCC	59.76	157
1688	CGGCTTTGTCGCTCTGAATA	59.05		CGTTGTCATCGGTGGTGG	57.81	104
1689	CGTGGCAATGAATGAAGCA	58.38		CAGACCACCATCACCCGTAT	57.58	121
1690	GCAAGACCGTGGGCAATC	59.1		TTACTGGCGAAGGTGGGAAT	59.57	176
1728	GGAATATCTCAAAGCGAGCCAT	60.36		CTGTTAGTTGTGAAACTGAAGCGA	59.45	72
1815	GTCCTCTTAGTTAAATGGATATAACGA	57.86		AATCGAACCTGCAATTAGCC	57.19	57
1838	GAGTATTTCGGTAGCGTGCG	58.64		CCTGATGGGTAGCGTTTCC	57.71	126
1935	TCGAAGTTTTGTGCTTTGTTG	56.71		CGCACTAATGATCAGGTTATCTAC	56.02	185
1971	ATCAGAAAAGACACAACAAACAGT	55.45		ACACGATTAGCCAGCGAAC	55.97	164
1983	CAGGATTGCGGAAGGGAC	58.2		ATTGCTTGTGCGGTATTTGC	58.86	90
2009	GCAGGATGGTGCGTTCAAT	58.83		TGCGTTCATAGCTCAGTTGG	57.09	84
2033	TTCAGGTGGCTGATAGTTGTC	55.05		GGTTGGATCGTTCTTGTCG	55.76	75
2505	AGTTCGTTGAGATGCTGCTG	56.04		TATGAAGAGAAGGGGCTGGT	56.31	83
2523	CCCTGCCAGCTACATCCC	58.25		CGCAACGCTACTCTGTTTACC	58.06	85
2679	TGTGTAGCCCTGGTCGTAAG	56.02		TCAGCTCGTGTTGTGAAATGT	56.29	165
2730	CGCATAACGAACACAAGCAC	57.73		GGAGAACCTGAAAGCACGAC	56.98	125
2831	CTCACCGTTCGCAACCAT	55.88		TTTTGTCGCTGTCCTGAATC	55.91	112
2857	AGGGCGACATAATTTTCAGC	57.19		GACAATAATGCCACCCAACA	56.38	77
2896	GATACTGCTCCTCTGGCTCC	56.19		AAGGGTTACTCATCGCTGGT	56.28	109
2902	GCTGCTTTTATGGTTTGCGG	61.03		GTTGCGGGAAGGTCAGTTTG	60.36	135
2903	CACGCTCCAGATAATGACGA	56.75		GGAGATGACTATTTGTTGGGCTA	58.17	148
2904	GCTTCGACAAAGTCACGCT	55.99		TCCATTTTTCAGGCTCAACC	57.57	92
3029	AGGTGCGTTCAATCCAATAA	55.7		GGTAAGCCTGCGTCGTAAA	56.47	169
3029b	GCGTCGTTTTGAGAGGGATA	57.8		TCGGTAAATGGTGGGGCT	58.27	180
3029c	AACTTCAGACCCACGGTATCA	56.95		GTTAGGTATTGCGGCTCCA	65.13	144
3046	CGTTTGATTATTGAAGAATTACTGG	57.89		GCTCTTCTGGATCGGTCACT	56.36	184
3046b	GCGAGCACCCTGGTCATA	57.01		GAAAGCCGATAAGAAAAGCG	57.49	130
3046c	CGGTCGTTTCCAGATAGCAG	58.26		TGAAGTGGTCGGCGGC	58.51	182
3163	TTGAAACCGTAGAAGATGATGC	57.32		GCCAGTACAAAGAGAAGATTGCT	57.74	151
3172a	CACGGTAAACACTTTCGGATG	58.24		GCGGTCGGCTTTGCG	59.48	210
3172b	GTGGTGGCGGCGAAAG	58.23		GGTGGCTGGGATGGTGC	59.35	128
3227	CCGTTGGCTTCTAAATCACC	57.4		TAAAACTGTTCTATCGCCCG	55.93	163
